# Supplementary material for: Mortality in Critically Ill Patients with Liberal Versus Restrictive Transfusion Thresholds: A Systematic Review and Meta-Analysis of Randomized Controlled Trials with Trial Sequential Analysis
Source: J Clin Med. 2025 Mar 18;14(6):2049. doi: 10.3390/jcm14062049 (PMC11943106; doi:10.3390/jcm14062049)
Supplement: Supplementary file 1 [file jcm-14-02049-s001.zip]

Archive with 1 entries (1 files):
- jcm-3527004-supplementary.pdf
